# Supplementary material for: Dynamic Modelling of DNA Repair Pathway at the Molecular Level: A New Perspective
Source: Front Mol Biosci. 2022 Sep 13;9:878148. doi: 10.3389/fmolb.2022.878148 (PMC9513183; doi:10.3389/fmolb.2022.878148)
Supplement: Supplementary file 1 [file Presentation1.zip]

Archive with 10 entries (9 files):
- Submitted_Supplementary_Material/
- Submitted_Supplementary_Material/ HR-FANCM.graphml
- Submitted_Supplementary_Material/Data_Tables.pdf
- Submitted_Supplementary_Material/Simulations_of_Dynamics_HR_FANCM_pathwys.pdf
- Submitted_Supplementary_Material/Simulations_of_Dynamics_HR_pathways.pdf
- __MACOSX/._Submitted_Supplementary_Material
- __MACOSX/Submitted_Supplementary_Material/._ HR-FANCM.graphml
- __MACOSX/Submitted_Supplementary_Material/._Data_Tables.pdf
- __MACOSX/Submitted_Supplementary_Material/._Simulations_of_Dynamics_HR_FANCM_pathwys.pdf
- __MACOSX/Submitted_Supplementary_Material/._Simulations_of_Dynamics_HR_pathways.pdf
