# Supplementary material for: Dynamic Modelling of DNA Repair Pathway at the Molecular Level: A New Perspective
Source: Front Mol Biosci. 2022 Sep 13;9:878148. doi: 10.3389/fmolb.2022.878148 (PMC9513183; doi:10.3389/fmolb.2022.878148)
Supplement: Supplementary file 1 [file Presentation1.zip › Submitted_Supplementary_Material/ HR-FANCM.graphml]

<?xml version="1.0" encoding="UTF-8"?>
<graphml xmlns="http://graphml.graphdrawing.org/xmlns"
         xmlns:xsi="http://www.w3.org/2001/XMLSchema-instance"
         xsi:schemaLocation="http://graphml.graphdrawing.org/xmlns
         http://graphml.graphdrawing.org/xmlns/1.0/graphml.xsd">
<!-- Created by igraph -->
  <key id="v_name" for="node" attr.name="name" attr.type="string"/>
  <key id="v_label" for="node" attr.name="label" attr.type="string"/>
  <graph id="G" edgedefault="directed">
    <node id="n0">
      <data key="v_name">BLM</data>
      <data key="v_label">BLM</data>
    </node>
    <node id="n1">
      <data key="v_name">EME1</data>
      <data key="v_label">EME1</data>
    </node>
    <node id="n2">
      <data key="v_name">MRE11</data>
      <data key="v_label">MRE11</data>
    </node>
    <node id="n3">
      <data key="v_name">MUS81</data>
      <data key="v_label">MUS81</data>
    </node>
    <node id="n4">
      <data key="v_name">NBN</data>
      <data key="v_label">NBN</data>
    </node>
    <node id="n5">
      <data key="v_name">POLD1</data>
      <data key="v_label">POLD1</data>
    </node>
    <node id="n6">
      <data key="v_name">POLD2</data>
      <data key="v_label">POLD2</data>
    </node>
    <node id="n7">
      <data key="v_name">POLD3</data>
      <data key="v_label">POLD3</data>
    </node>
    <node id="n8">
      <data key="v_name">POLD4</data>
      <data key="v_label">POLD4</data>
    </node>
    <node id="n9">
      <data key="v_name">RAD50</data>
      <data key="v_label">RAD50</data>
    </node>
    <node id="n10">
      <data key="v_name">RAD51</data>
      <data key="v_label">RAD51</data>
    </node>
    <node id="n11">
      <data key="v_name">RAD51B</data>
      <data key="v_label">RAD51B</data>
    </node>
    <node id="n12">
      <data key="v_name">RAD51C</data>
      <data key="v_label">RAD51C</data>
    </node>
    <node id="n13">
      <data key="v_name">RAD51D</data>
      <data key="v_label">RAD51D</data>
    </node>
    <node id="n14">
      <data key="v_name">RAD52</data>
      <data key="v_label">RAD52</data>
    </node>
    <node id="n15">
      <data key="v_name">RPA1</data>
      <data key="v_label">RPA1</data>
    </node>
    <node id="n16">
      <data key="v_name">RPA2</data>
      <data key="v_label">RPA2</data>
    </node>
    <node id="n17">
      <data key="v_name">RPA3</data>
      <data key="v_label">RPA3</data>
    </node>
    <node id="n18">
      <data key="v_name">RPA4</data>
      <data key="v_label">RPA4</data>
    </node>
    <node id="n19">
      <data key="v_name">SEM1</data>
      <data key="v_label">SEM1</data>
    </node>
    <node id="n20">
      <data key="v_name">TOP3A</data>
      <data key="v_label">TOP3A</data>
    </node>
    <node id="n21">
      <data key="v_name">XRCC2</data>
      <data key="v_label">XRCC2</data>
    </node>
    <node id="n22">
      <data key="v_name">XRCC3</data>
      <data key="v_label">XRCC3</data>
    </node>
    <node id="n23">
      <data key="v_name">BRCA1</data>
      <data key="v_label">BRCA1</data>
    </node>
    <node id="n24">
      <data key="v_name">CENPS</data>
      <data key="v_label">CENPS</data>
    </node>
    <node id="n25">
      <data key="v_name">CENPX</data>
      <data key="v_label">CENPX</data>
    </node>
    <node id="n26">
      <data key="v_name">EME2</data>
      <data key="v_label">EME2</data>
    </node>
    <node id="n27">
      <data key="v_name">FAAP100</data>
      <data key="v_label">FAAP100</data>
    </node>
    <node id="n28">
      <data key="v_name">FAAP20</data>
      <data key="v_label">FAAP20</data>
    </node>
    <node id="n29">
      <data key="v_name">FAAP24</data>
      <data key="v_label">FAAP24</data>
    </node>
    <node id="n30">
      <data key="v_name">FANCA</data>
      <data key="v_label">FANCA</data>
    </node>
    <node id="n31">
      <data key="v_name">FANCB</data>
      <data key="v_label">FANCB</data>
    </node>
    <node id="n32">
      <data key="v_name">FANCC</data>
      <data key="v_label">FANCC</data>
    </node>
    <node id="n33">
      <data key="v_name">FANCD2</data>
      <data key="v_label">FANCD2</data>
    </node>
    <node id="n34">
      <data key="v_name">FANCE</data>
      <data key="v_label">FANCE</data>
    </node>
    <node id="n35">
      <data key="v_name">FANCF</data>
      <data key="v_label">FANCF</data>
    </node>
    <node id="n36">
      <data key="v_name">FANCG</data>
      <data key="v_label">FANCG</data>
    </node>
    <node id="n37">
      <data key="v_name">FANCI</data>
      <data key="v_label">FANCI</data>
    </node>
    <node id="n38">
      <data key="v_name">FANCL</data>
      <data key="v_label">FANCL</data>
    </node>
    <node id="n39">
      <data key="v_name">FANCM</data>
      <data key="v_label">FANCM</data>
    </node>
    <node id="n40">
      <data key="v_name">RMI1</data>
      <data key="v_label">RMI1</data>
    </node>
    <node id="n41">
      <data key="v_name">RMI2</data>
      <data key="v_label">RMI2</data>
    </node>
    <node id="n42">
      <data key="v_name">UBE2T</data>
      <data key="v_label">UBE2T</data>
    </node>
    <node id="n43">
      <data key="v_name">BRCA2</data>
      <data key="v_label">BRCA2</data>
    </node>
    <node id="n44">
      <data key="v_name">TOP3B</data>
      <data key="v_label">TOP3B</data>
    </node>
    <node id="n45">
      <data key="v_name">HES1</data>
      <data key="v_label">HES1</data>
    </node>
    <edge source="n0" target="n2">
    </edge>
    <edge source="n0" target="n4">
    </edge>
    <edge source="n0" target="n5">
    </edge>
    <edge source="n0" target="n6">
    </edge>
    <edge source="n0" target="n7">
    </edge>
    <edge source="n0" target="n8">
    </edge>
    <edge source="n0" target="n9">
    </edge>
    <edge source="n0" target="n15">
    </edge>
    <edge source="n0" target="n16">
    </edge>
    <edge source="n0" target="n17">
    </edge>
    <edge source="n0" target="n16">
    </edge>
    <edge source="n1" target="n0">
    </edge>
    <edge source="n1" target="n43">
    </edge>
    <edge source="n1" target="n2">
    </edge>
    <edge source="n1" target="n4">
    </edge>
    <edge source="n1" target="n9">
    </edge>
    <edge source="n1" target="n10">
    </edge>
    <edge source="n1" target="n11">
    </edge>
    <edge source="n1" target="n12">
    </edge>
    <edge source="n1" target="n13">
    </edge>
    <edge source="n1" target="n20">
    </edge>
    <edge source="n1" target="n21">
    </edge>
    <edge source="n1" target="n22">
    </edge>
    <edge source="n1" target="n3">
    </edge>
    <edge source="n2" target="n5">
    </edge>
    <edge source="n2" target="n6">
    </edge>
    <edge source="n2" target="n7">
    </edge>
    <edge source="n2" target="n8">
    </edge>
    <edge source="n2" target="n15">
    </edge>
    <edge source="n2" target="n16">
    </edge>
    <edge source="n2" target="n17">
    </edge>
    <edge source="n2" target="n4">
    </edge>
    <edge source="n2" target="n16">
    </edge>
    <edge source="n2" target="n0">
    </edge>
    <edge source="n3" target="n0">
    </edge>
    <edge source="n3" target="n43">
    </edge>
    <edge source="n3" target="n2">
    </edge>
    <edge source="n3" target="n4">
    </edge>
    <edge source="n3" target="n9">
    </edge>
    <edge source="n3" target="n10">
    </edge>
    <edge source="n3" target="n11">
    </edge>
    <edge source="n3" target="n12">
    </edge>
    <edge source="n3" target="n13">
    </edge>
    <edge source="n3" target="n20">
    </edge>
    <edge source="n3" target="n21">
    </edge>
    <edge source="n3" target="n22">
    </edge>
    <edge source="n4" target="n5">
    </edge>
    <edge source="n4" target="n6">
    </edge>
    <edge source="n4" target="n7">
    </edge>
    <edge source="n4" target="n8">
    </edge>
    <edge source="n4" target="n15">
    </edge>
    <edge source="n4" target="n16">
    </edge>
    <edge source="n4" target="n17">
    </edge>
    <edge source="n4" target="n16">
    </edge>
    <edge source="n4" target="n0">
    </edge>
    <edge source="n4" target="n2">
    </edge>
    <edge source="n5" target="n0">
    </edge>
    <edge source="n5" target="n43">
    </edge>
    <edge source="n5" target="n2">
    </edge>
    <edge source="n5" target="n4">
    </edge>
    <edge source="n5" target="n9">
    </edge>
    <edge source="n5" target="n10">
    </edge>
    <edge source="n5" target="n11">
    </edge>
    <edge source="n5" target="n12">
    </edge>
    <edge source="n5" target="n13">
    </edge>
    <edge source="n5" target="n15">
    </edge>
    <edge source="n5" target="n16">
    </edge>
    <edge source="n5" target="n17">
    </edge>
    <edge source="n5" target="n20">
    </edge>
    <edge source="n5" target="n21">
    </edge>
    <edge source="n5" target="n22">
    </edge>
    <edge source="n5" target="n7">
    </edge>
    <edge source="n5" target="n8">
    </edge>
    <edge source="n6" target="n0">
    </edge>
    <edge source="n6" target="n43">
    </edge>
    <edge source="n6" target="n2">
    </edge>
    <edge source="n6" target="n4">
    </edge>
    <edge source="n6" target="n9">
    </edge>
    <edge source="n6" target="n10">
    </edge>
    <edge source="n6" target="n11">
    </edge>
    <edge source="n6" target="n12">
    </edge>
    <edge source="n6" target="n13">
    </edge>
    <edge source="n6" target="n15">
    </edge>
    <edge source="n6" target="n16">
    </edge>
    <edge source="n6" target="n17">
    </edge>
    <edge source="n6" target="n20">
    </edge>
    <edge source="n6" target="n21">
    </edge>
    <edge source="n6" target="n22">
    </edge>
    <edge source="n6" target="n5">
    </edge>
    <edge source="n6" target="n7">
    </edge>
    <edge source="n6" target="n8">
    </edge>
    <edge source="n7" target="n0">
    </edge>
    <edge source="n7" target="n43">
    </edge>
    <edge source="n7" target="n2">
    </edge>
    <edge source="n7" target="n4">
    </edge>
    <edge source="n7" target="n9">
    </edge>
    <edge source="n7" target="n10">
    </edge>
    <edge source="n7" target="n11">
    </edge>
    <edge source="n7" target="n12">
    </edge>
    <edge source="n7" target="n13">
    </edge>
    <edge source="n7" target="n15">
    </edge>
    <edge source="n7" target="n16">
    </edge>
    <edge source="n7" target="n17">
    </edge>
    <edge source="n7" target="n20">
    </edge>
    <edge source="n7" target="n21">
    </edge>
    <edge source="n7" target="n22">
    </edge>
    <edge source="n8" target="n0">
    </edge>
    <edge source="n8" target="n43">
    </edge>
    <edge source="n8" target="n2">
    </edge>
    <edge source="n8" target="n4">
    </edge>
    <edge source="n8" target="n9">
    </edge>
    <edge source="n8" target="n10">
    </edge>
    <edge source="n8" target="n11">
    </edge>
    <edge source="n8" target="n12">
    </edge>
    <edge source="n8" target="n13">
    </edge>
    <edge source="n8" target="n15">
    </edge>
    <edge source="n8" target="n16">
    </edge>
    <edge source="n8" target="n17">
    </edge>
    <edge source="n8" target="n20">
    </edge>
    <edge source="n8" target="n21">
    </edge>
    <edge source="n8" target="n22">
    </edge>
    <edge source="n8" target="n7">
    </edge>
    <edge source="n9" target="n5">
    </edge>
    <edge source="n9" target="n6">
    </edge>
    <edge source="n9" target="n7">
    </edge>
    <edge source="n9" target="n8">
    </edge>
    <edge source="n9" target="n15">
    </edge>
    <edge source="n9" target="n16">
    </edge>
    <edge source="n9" target="n17">
    </edge>
    <edge source="n9" target="n4">
    </edge>
    <edge source="n9" target="n16">
    </edge>
    <edge source="n9" target="n0">
    </edge>
    <edge source="n9" target="n2">
    </edge>
    <edge source="n9" target="n4">
    </edge>
    <edge source="n9" target="n15">
    </edge>
    <edge source="n9" target="n16">
    </edge>
    <edge source="n10" target="n9">
    </edge>
    <edge source="n10" target="n0">
    </edge>
    <edge source="n10" target="n43">
    </edge>
    <edge source="n10" target="n11">
    </edge>
    <edge source="n10" target="n13">
    </edge>
    <edge source="n10" target="n14">
    </edge>
    <edge source="n10" target="n15">
    </edge>
    <edge source="n10" target="n16">
    </edge>
    <edge source="n10" target="n19">
    </edge>
    <edge source="n10" target="n21">
    </edge>
    <edge source="n10" target="n22">
    </edge>
    <edge source="n11" target="n15">
    </edge>
    <edge source="n11" target="n21">
    </edge>
    <edge source="n12" target="n43">
    </edge>
    <edge source="n12" target="n10">
    </edge>
    <edge source="n12" target="n15">
    </edge>
    <edge source="n12" target="n16">
    </edge>
    <edge source="n12" target="n17">
    </edge>
    <edge source="n12" target="n43">
    </edge>
    <edge source="n12" target="n10">
    </edge>
    <edge source="n12" target="n11">
    </edge>
    <edge source="n12" target="n13">
    </edge>
    <edge source="n12" target="n15">
    </edge>
    <edge source="n12" target="n21">
    </edge>
    <edge source="n12" target="n22">
    </edge>
    <edge source="n13" target="n0">
    </edge>
    <edge source="n13" target="n11">
    </edge>
    <edge source="n13" target="n15">
    </edge>
    <edge source="n13" target="n21">
    </edge>
    <edge source="n13" target="n22">
    </edge>
    <edge source="n14" target="n15">
    </edge>
    <edge source="n14" target="n16">
    </edge>
    <edge source="n15" target="n0">
    </edge>
    <edge source="n15" target="n43">
    </edge>
    <edge source="n15" target="n2">
    </edge>
    <edge source="n15" target="n4">
    </edge>
    <edge source="n15" target="n9">
    </edge>
    <edge source="n15" target="n10">
    </edge>
    <edge source="n15" target="n11">
    </edge>
    <edge source="n15" target="n12">
    </edge>
    <edge source="n15" target="n13">
    </edge>
    <edge source="n15" target="n16">
    </edge>
    <edge source="n15" target="n20">
    </edge>
    <edge source="n15" target="n21">
    </edge>
    <edge source="n15" target="n22">
    </edge>
    <edge source="n15" target="n0">
    </edge>
    <edge source="n15" target="n43">
    </edge>
    <edge source="n15" target="n2">
    </edge>
    <edge source="n15" target="n4">
    </edge>
    <edge source="n15" target="n5">
    </edge>
    <edge source="n15" target="n20">
    </edge>
    <edge source="n15" target="n44">
    </edge>
    <edge source="n15" target="n21">
    </edge>
    <edge source="n16" target="n0">
    </edge>
    <edge source="n16" target="n43">
    </edge>
    <edge source="n16" target="n2">
    </edge>
    <edge source="n16" target="n4">
    </edge>
    <edge source="n16" target="n9">
    </edge>
    <edge source="n16" target="n10">
    </edge>
    <edge source="n16" target="n11">
    </edge>
    <edge source="n16" target="n12">
    </edge>
    <edge source="n16" target="n13">
    </edge>
    <edge source="n16" target="n20">
    </edge>
    <edge source="n16" target="n21">
    </edge>
    <edge source="n16" target="n22">
    </edge>
    <edge source="n16" target="n0">
    </edge>
    <edge source="n16" target="n43">
    </edge>
    <edge source="n16" target="n2">
    </edge>
    <edge source="n16" target="n4">
    </edge>
    <edge source="n16" target="n5">
    </edge>
    <edge source="n16" target="n15">
    </edge>
    <edge source="n16" target="n20">
    </edge>
    <edge source="n17" target="n0">
    </edge>
    <edge source="n17" target="n43">
    </edge>
    <edge source="n17" target="n2">
    </edge>
    <edge source="n17" target="n4">
    </edge>
    <edge source="n17" target="n9">
    </edge>
    <edge source="n17" target="n10">
    </edge>
    <edge source="n17" target="n11">
    </edge>
    <edge source="n17" target="n12">
    </edge>
    <edge source="n17" target="n13">
    </edge>
    <edge source="n17" target="n16">
    </edge>
    <edge source="n17" target="n20">
    </edge>
    <edge source="n17" target="n21">
    </edge>
    <edge source="n17" target="n22">
    </edge>
    <edge source="n17" target="n0">
    </edge>
    <edge source="n17" target="n2">
    </edge>
    <edge source="n17" target="n4">
    </edge>
    <edge source="n17" target="n5">
    </edge>
    <edge source="n17" target="n9">
    </edge>
    <edge source="n17" target="n10">
    </edge>
    <edge source="n17" target="n14">
    </edge>
    <edge source="n17" target="n15">
    </edge>
    <edge source="n17" target="n16">
    </edge>
    <edge source="n17" target="n20">
    </edge>
    <edge source="n18" target="n15">
    </edge>
    <edge source="n18" target="n16">
    </edge>
    <edge source="n18" target="n17">
    </edge>
    <edge source="n19" target="n43">
    </edge>
    <edge source="n19" target="n15">
    </edge>
    <edge source="n20" target="n2">
    </edge>
    <edge source="n20" target="n4">
    </edge>
    <edge source="n20" target="n5">
    </edge>
    <edge source="n20" target="n6">
    </edge>
    <edge source="n20" target="n7">
    </edge>
    <edge source="n20" target="n8">
    </edge>
    <edge source="n20" target="n9">
    </edge>
    <edge source="n20" target="n15">
    </edge>
    <edge source="n20" target="n16">
    </edge>
    <edge source="n20" target="n17">
    </edge>
    <edge source="n20" target="n16">
    </edge>
    <edge source="n20" target="n0">
    </edge>
    <edge source="n21" target="n0">
    </edge>
    <edge source="n22" target="n43">
    </edge>
    <edge source="n0" target="n39">
    </edge>
    <edge source="n0" target="n39">
    </edge>
    <edge source="n23" target="n39">
    </edge>
    <edge source="n23" target="n39">
    </edge>
    <edge source="n24" target="n39">
    </edge>
    <edge source="n24" target="n39">
    </edge>
    <edge source="n25" target="n39">
    </edge>
    <edge source="n25" target="n39">
    </edge>
    <edge source="n1" target="n39">
    </edge>
    <edge source="n1" target="n39">
    </edge>
    <edge source="n26" target="n39">
    </edge>
    <edge source="n26" target="n39">
    </edge>
    <edge source="n27" target="n39">
    </edge>
    <edge source="n27" target="n39">
    </edge>
    <edge source="n28" target="n39">
    </edge>
    <edge source="n28" target="n39">
    </edge>
    <edge source="n29" target="n39">
    </edge>
    <edge source="n29" target="n39">
    </edge>
    <edge source="n30" target="n39">
    </edge>
    <edge source="n30" target="n39">
    </edge>
    <edge source="n31" target="n39">
    </edge>
    <edge source="n31" target="n39">
    </edge>
    <edge source="n32" target="n39">
    </edge>
    <edge source="n32" target="n39">
    </edge>
    <edge source="n33" target="n39">
    </edge>
    <edge source="n34" target="n39">
    </edge>
    <edge source="n34" target="n39">
    </edge>
    <edge source="n35" target="n39">
    </edge>
    <edge source="n35" target="n39">
    </edge>
    <edge source="n36" target="n39">
    </edge>
    <edge source="n36" target="n39">
    </edge>
    <edge source="n37" target="n39">
    </edge>
    <edge source="n37" target="n39">
    </edge>
    <edge source="n38" target="n39">
    </edge>
    <edge source="n38" target="n39">
    </edge>
    <edge source="n39" target="n27">
    </edge>
    <edge source="n39" target="n30">
    </edge>
    <edge source="n39" target="n31">
    </edge>
    <edge source="n39" target="n32">
    </edge>
    <edge source="n39" target="n33">
    </edge>
    <edge source="n39" target="n34">
    </edge>
    <edge source="n39" target="n35">
    </edge>
    <edge source="n39" target="n36">
    </edge>
    <edge source="n39" target="n37">
    </edge>
    <edge source="n39" target="n38">
    </edge>
    <edge source="n39" target="n45">
    </edge>
    <edge source="n39" target="n42">
    </edge>
    <edge source="n39" target="n27">
    </edge>
    <edge source="n39" target="n30">
    </edge>
    <edge source="n39" target="n31">
    </edge>
    <edge source="n39" target="n32">
    </edge>
    <edge source="n39" target="n34">
    </edge>
    <edge source="n39" target="n35">
    </edge>
    <edge source="n39" target="n36">
    </edge>
    <edge source="n39" target="n38">
    </edge>
    <edge source="n39" target="n45">
    </edge>
    <edge source="n39" target="n42">
    </edge>
    <edge source="n40" target="n39">
    </edge>
    <edge source="n40" target="n39">
    </edge>
    <edge source="n41" target="n39">
    </edge>
    <edge source="n41" target="n39">
    </edge>
    <edge source="n15" target="n39">
    </edge>
    <edge source="n15" target="n39">
    </edge>
    <edge source="n20" target="n39">
    </edge>
    <edge source="n20" target="n39">
    </edge>
    <edge source="n42" target="n39">
    </edge>
  </graph>
</graphml>
